# Supplementary material for: Sex, Age, and Bacteria: How the Intestinal Microbiota Is Modulated in a Protandrous Hermaphrodite Fish
Source: Front Microbiol. 2019 Oct 31;10:2512. doi: 10.3389/fmicb.2019.02512 (PMC6834695; doi:10.3389/fmicb.2019.02512)
Supplement: Supplementary file 2 [file Data_Sheet_2.zip]

Archive with 4 entries (4 files):
- Figure captions.pdf
- Supplementary Figure 2_1Y.html
- Supplementary Figure 3_2Y.html
- Supplementary Figure 4_4Y.html
