# Supplementary material for: Sex, Age, and Bacteria: How the Intestinal Microbiota Is Modulated in a Protandrous Hermaphrodite Fish
Source: Front Microbiol. 2019 Oct 31;10:2512. doi: 10.3389/fmicb.2019.02512 (PMC6834695; doi:10.3389/fmicb.2019.02512)
Supplement: Supplementary file 6 [file Table_2.XLSX]

## Sheet: (A) After 1 component
Supplementary Table 2| List of OTUs with significant VIP values (> 1) after the first (A) and second (B) components.
Operational taxonomic units (OTUs) with variable importance signification after component 1 (VIP>1)
OTU	VIP
Bacteria-Actinobacteria-Actinobacteria-Actinomycetales-Corynebacteriaceae-Corynebacterium-uncharacterized	2.09
Bacteria-Firmicutes-Bacilli-Bacillales-Staphylococcaceae-Staphylococcus-Staphylococcus_sp.	2.08
Bacteria-Actinobacteria-Actinobacteria-Actinomycetales-uncharacterized-uncharacterized-uncultured_bacterium	2.01
Bacteria-Actinobacteria-Actinobacteria-Actinomycetales-Micrococcaceae-Rothia-uncultured_Rothia_sp.	1.96
Bacteria-Actinobacteria-Actinobacteria-Bifidobacteriales-Bifidobacteriaceae-Bifidobacterium-uncultured_Bifidobacterium_sp.	1.94
Bacteria-Actinobacteria-Actinobacteria-Actinomycetales-Micrococcaceae-Kocuria-Kocuria_rosea	1.91
Bacteria-Actinobacteria-Actinobacteria-Actinomycetales-uncharacterized-uncharacterized-uncharacterized	1.89
Bacteria-Proteobacteria-Alphaproteobacteria-uncharacterized-uncharacterized-uncharacterized-uncultured_bacterium	1.89
Bacteria-uncharacterized-uncharacterized-uncharacterized-uncharacterized-uncharacterized-uncultured_planctomycete	1.80
Bacteria-Firmicutes-Negativicutes-Selenomonadales-Veillonellaceae-Veillonella-uncultured_Veillonella_sp.	1.79
Bacteria-Actinobacteria-Actinobacteria-Bifidobacteriales-Bifidobacteriaceae-Bifidobacterium-uncharacterized	1.79
Bacteria-Proteobacteria-Alphaproteobacteria-Rhodobacterales-Rhodobacteraceae-uncharacterized-uncultured_bacterium	1.78
Bacteria-Actinobacteria-Actinobacteria-Actinomycetales-Propionibacteriaceae-Propionibacterium-uncultured_Propionibacterium_sp.	1.78
Bacteria-Cyanobacteria/Chloroplast-Chloroplast-uncharacterized-Chloroplast-Streptophyta-uncultured_Streptophyta_sp.	1.77
Bacteria-Actinobacteria-Actinobacteria-Actinomycetales-Corynebacteriaceae-Corynebacterium-Corynebacterium_sp.	1.77
Bacteria-Firmicutes-Bacilli-Bacillales-Staphylococcaceae-Staphylococcus-uncultured_Staphylococcus_sp.	1.75
Bacteria-Proteobacteria-Gammaproteobacteria-Vibrionales-Vibrionaceae-Photobacterium-uncultured_Photobacterium_sp.	1.73
Bacteria-Proteobacteria-Gammaproteobacteria-Vibrionales-Vibrionaceae-Photobacterium-Photobacterium_leiognathi	1.67
Bacteria-Proteobacteria-Gammaproteobacteria-Vibrionales-Vibrionaceae-Vibrio-uncultured_Vibrio_sp.	1.65
Bacteria-Proteobacteria-Gammaproteobacteria-Vibrionales-Vibrionaceae-uncharacterized-uncultured_bacterium	1.65
Bacteria-Actinobacteria-Actinobacteria-Actinomycetales-Corynebacteriaceae-Corynebacterium-Corynebacterium_variabile	1.64
Bacteria-Proteobacteria-Alphaproteobacteria-Rhodobacterales-Rhodobacteraceae-Roseovarius-Roseovarius_sp.	1.59
Bacteria-Proteobacteria-Gammaproteobacteria-Alteromonadales-Alteromonadaceae-Alishewanella-uncultured_Alishewanella_sp.	1.58
Bacteria-Firmicutes-Clostridia-Clostridiales-Ruminococcaceae-Faecalibacterium-uncultured_Faecalibacterium_sp.	1.53
Bacteria-Proteobacteria-Betaproteobacteria-Burkholderiales-Burkholderiaceae-Ralstonia-uncultured_Ralstonia_sp.	1.51
Bacteria-Actinobacteria-Actinobacteria-Actinomycetales-uncharacterized-uncharacterized-uncultured_actinobacterium	1.47
Bacteria-Firmicutes-Bacilli-Lactobacillales-Streptococcaceae-Streptococcus-Streptococcus_agalactiae	1.46
Bacteria-Firmicutes-Bacilli-Bacillales-Staphylococcaceae-Staphylococcus-Staphylococcus_pasteuri	1.45
Bacteria-Firmicutes-Clostridia-Clostridiales-Lachnospiraceae-Ruminococcus2-uncultured_Ruminococcus2_sp.	1.44
Bacteria-Proteobacteria-Alphaproteobacteria-Sphingomonadales-Sphingomonadaceae-Sphingorhabdus-uncultured_Sphingorhabdus_sp.	1.43
Bacteria-Actinobacteria-Actinobacteria-Bifidobacteriales-Bifidobacteriaceae-uncharacterized-uncultured_bacterium	1.42
Bacteria-Proteobacteria-uncharacterized-uncharacterized-uncharacterized-uncharacterized-uncultured_bacterium	1.40
Bacteria-Firmicutes-Clostridia-Clostridiales-Lachnospiraceae-Fusicatenibacter-uncultured_Fusicatenibacter_sp.	1.40
Bacteria-Firmicutes-Clostridia-Clostridiales-Lachnospiraceae-Blautia-uncultured_Blautia_sp.	1.38
Bacteria-Proteobacteria-Alphaproteobacteria-Rhodobacterales-Rhodobacteraceae-Roseovarius-uncultured_Roseovarius_sp.	1.34
Bacteria-Firmicutes-Clostridia-Clostridiales-Clostridiales_Incertae Sedis XI-Anaerococcus-uncultured_Anaerococcus_sp.	1.31
Bacteria-Actinobacteria-Actinobacteria-Bifidobacteriales-Bifidobacteriaceae-Bifidobacterium-Bifidobacterium_stellenboschense_(T)	1.30
Bacteria-Firmicutes-Bacilli-Lactobacillales-Lactobacillaceae-Lactobacillus-Lactobacillus_casei	1.30
Bacteria-Actinobacteria-Actinobacteria-Bifidobacteriales-Bifidobacteriaceae-Bifidobacterium-Bifidobacterium_breve	1.29
Bacteria-Firmicutes-Erysipelotrichia-Erysipelotrichales-Erysipelotrichaceae-Erysipelotrichaceae_incertae_sedis-uncultured_Erysipelotrichaceae_incertae_sedis_sp.	1.29
Bacteria-Actinobacteria-Actinobacteria-Actinomycetales-Corynebacteriaceae-Corynebacterium-Corynebacterium_flavescens	1.28
Bacteria-Proteobacteria-Gammaproteobacteria-Enterobacteriales-Enterobacteriaceae-uncharacterized-Citrobacter_sp.	1.28
Bacteria-Proteobacteria-Gammaproteobacteria-Enterobacteriales-Enterobacteriaceae-Enterobacter-uncultured_Enterobacter_sp.	1.25
Bacteria-Proteobacteria-Gammaproteobacteria-Vibrionales-Vibrionaceae-Vibrio-Vibrio_sp.	1.25
Bacteria-Actinobacteria-Actinobacteria-Bifidobacteriales-Bifidobacteriaceae-Bifidobacterium-Bifidobacterium_bifidum	1.24
Bacteria-Proteobacteria-Gammaproteobacteria-uncharacterized-uncharacterized-uncharacterized-uncultured_gamma_proteobacterium	1.23
Bacteria-Firmicutes-Bacilli-Lactobacillales-uncharacterized-uncharacterized-Lactobacillus_sp.	1.23
Bacteria-Actinobacteria-Actinobacteria-Actinomycetales-Actinomycetaceae-Actinomyces-uncultured_Actinomyces_sp.	1.22
Bacteria-Proteobacteria-Gammaproteobacteria-Vibrionales-Vibrionaceae-Lucibacterium-Vibrio_harveyi	1.22
Bacteria-Firmicutes-Bacilli-Bacillales-Staphylococcaceae-Staphylococcus-uncharacterized	1.20
Bacteria-Proteobacteria-Alphaproteobacteria-Rhodobacterales-Rhodobacteraceae-Roseovarius-uncharacterized	1.20
Bacteria-Proteobacteria-Gammaproteobacteria-Vibrionales-Vibrionaceae-Photobacterium-Photobacterium_phosphoreum	1.19
Bacteria-uncharacterized-uncharacterized-uncharacterized-uncharacterized-uncharacterized-uncultured_Eubacterium_sp.	1.18
Bacteria-Firmicutes-Bacilli-Bacillales-Staphylococcaceae-Staphylococcus-Staphylococcus_epidermidis	1.15
Bacteria-Proteobacteria-Alphaproteobacteria-Sphingomonadales-Sphingomonadaceae-uncharacterized-uncultured_Sphingomonadaceae_bacterium	1.15
Bacteria-Actinobacteria-Actinobacteria-Coriobacteriales-Coriobacteriaceae-Collinsella-Collinsella_aerofaciens	1.14
Bacteria-Bacteroidetes-Sphingobacteriia-Sphingobacteriales-Sphingobacteriaceae-Pedobacter-uncultured_Pedobacter_sp.	1.14
Bacteria-Proteobacteria-Betaproteobacteria-Burkholderiales-Comamonadaceae-Acidovorax-uncultured_Acidovorax_sp.	1.14
Bacteria-Actinobacteria-Actinobacteria-Coriobacteriales-Coriobacteriaceae-uncharacterized-uncultured_bacterium	1.13
Bacteria-Proteobacteria-Gammaproteobacteria-Pseudomonadales-Pseudomonadaceae-Azomonas-Pseudomonas_sp.	1.12
Bacteria-Firmicutes-Bacilli-Bacillales-Bacillaceae 1-uncharacterized-uncultured_bacterium	1.11
Bacteria-Proteobacteria-Gammaproteobacteria-Pseudomonadales-Moraxellaceae-Acinetobacter-uncultured_Acinetobacter_sp.	1.10
Bacteria-Proteobacteria-Gammaproteobacteria-Pseudomonadales-Pseudomonadaceae-uncharacterized-uncultured_Pseudomonas_sp.	1.10
Bacteria-Proteobacteria-Gammaproteobacteria-Vibrionales-Vibrionaceae-Vibrio-uncharacterized	1.09
Bacteria-Actinobacteria-Actinobacteria-Actinomycetales-Dermacoccaceae-Dermacoccus-uncultured_Dermacoccus_sp.	1.09
Bacteria-Proteobacteria-Betaproteobacteria-Burkholderiales-uncharacterized-uncharacterized-uncultured_beta_proteobacterium	1.07
Bacteria-Firmicutes-Bacilli-Bacillales-uncharacterized-uncharacterized-uncultured_bacterium	1.06
Bacteria-Proteobacteria-Gammaproteobacteria-Vibrionales-Vibrionaceae-Photobacterium-mandapamensis	1.06
Bacteria-Proteobacteria-Alphaproteobacteria-Rhizobiales-uncharacterized-uncharacterized-uncultured_bacterium	1.06
Bacteria-Proteobacteria-Gammaproteobacteria-Pasteurellales-Pasteurellaceae-Haemophilus-Haemophilus_influenzae	1.06
Bacteria-Proteobacteria-Alphaproteobacteria-Rhodospirillales-Acetobacteraceae-uncharacterized-uncultured_bacterium	1.06
Bacteria-Proteobacteria-Gammaproteobacteria-Vibrionales-Vibrionaceae-Photobacterium-Photobacterium_sp.	1.00

## Sheet: (B) After 2 components
Supplementary Table 2| List of OTUs with significant VIP values (> 1) after the first (A) and second (B) components.
Operational taxonomic units (OTUs) with variable importance signification after two components (VIP>1)
OTU	VIP
Bacteria-Firmicutes-Negativicutes-Selenomonadales-Veillonellaceae-Veillonella-uncultured_Veillonella_sp.	2.04
Bacteria-Proteobacteria-Gammaproteobacteria-Vibrionales-Vibrionaceae-Vibrio-Vibrio_sp.	1.93
Bacteria-Proteobacteria-Gammaproteobacteria-Vibrionales-Vibrionaceae-Vibrio-Vibrio_harveyi	1.93
Bacteria-Proteobacteria-Alphaproteobacteria-uncharacterized-uncharacterized-uncharacterized-uncultured_bacterium	1.79
Bacteria-Firmicutes-Bacilli-Bacillales-Staphylococcaceae-Staphylococcus-Staphylococcus_sp.	1.79
Bacteria-Actinobacteria-Actinobacteria-Bifidobacteriales-Bifidobacteriaceae-Bifidobacterium-uncharacterized	1.70
Bacteria-Proteobacteria-Alphaproteobacteria-Rhodobacterales-Rhodobacteraceae-uncharacterized-uncultured_bacterium	1.69
Bacteria-Proteobacteria-Alphaproteobacteria-Rhodobacterales-Rhodobacteraceae-Roseovarius-Roseovarius_sp.	1.66
Bacteria-Proteobacteria-Gammaproteobacteria-Enterobacteriales-Enterobacteriaceae-Klebsiella-Klebsiella_pneumoniae	1.64
Bacteria-Actinobacteria-Actinobacteria-Actinomycetales-Propionibacteriaceae-Propionibacterium-uncultured_Propionibacterium_sp.	1.58
Bacteria-Proteobacteria-Gammaproteobacteria-Vibrionales-Vibrionaceae-Vibrio-Vibrio_cholerae	1.55
Bacteria-Proteobacteria-Gammaproteobacteria-Vibrionales-Vibrionaceae-Vibrio-uncharacterized	1.55
Bacteria-Proteobacteria-Alphaproteobacteria-Rhodobacterales-Rhodobacteraceae-Roseovarius-uncultured_Roseovarius_sp.	1.54
Bacteria-Actinobacteria-Actinobacteria-Bifidobacteriales-Bifidobacteriaceae-Bifidobacterium-uncultured_Bifidobacterium_sp.	1.53
Bacteria-Firmicutes-Bacilli-Bacillales-Staphylococcaceae-Staphylococcus-uncultured_Staphylococcus_sp.	1.52
Bacteria-Proteobacteria-Gammaproteobacteria-Vibrionales-Vibrionaceae-uncharacterized-uncultured_bacterium	1.52
Bacteria-Actinobacteria-Actinobacteria-Actinomycetales-Actinomycetaceae-Actinomyces-uncultured_Actinomyces_sp.	1.48
Bacteria-Actinobacteria-Actinobacteria-Actinomycetales-Corynebacteriaceae-Corynebacterium-uncharacterized	1.47
Bacteria-Proteobacteria-Alphaproteobacteria-Sphingomonadales-Sphingomonadaceae-Sphingorhabdus-uncultured_Sphingorhabdus_sp.	1.46
Bacteria-Proteobacteria-Gammaproteobacteria-Vibrionales-Vibrionaceae-Photobacterium-Photobacterium_sp.	1.45
Bacteria-Proteobacteria-Gammaproteobacteria-Vibrionales-Vibrionaceae-uncharacterized-Vibrio_rumoiensis	1.45
Bacteria-Firmicutes-Clostridia-Clostridiales-Lachnospiraceae-Blautia-uncultured_Blautia_sp.	1.45
Bacteria-Proteobacteria-Gammaproteobacteria-Vibrionales-Vibrionaceae-Vibrio-uncultured_Vibrio_sp.	1.45
Bacteria-Proteobacteria-Gammaproteobacteria-Vibrionales-Vibrionaceae-Vibrio-Vibrio_anguillarum	1.44
Bacteria-Proteobacteria-Alphaproteobacteria-Sphingomonadales-Sphingomonadaceae-uncharacterized-uncultured_Sphingomonadaceae_bacterium	1.44
Bacteria-Proteobacteria-Gammaproteobacteria-Vibrionales-Vibrionaceae-Photobacterium-Photobacterium_leiognathi	1.43
Bacteria-Actinobacteria-Actinobacteria-Actinomycetales-Micrococcaceae-Rothia-uncultured_Rothia_sp.	1.42
Bacteria-Actinobacteria-Actinobacteria-Actinomycetales-Micrococcaceae-Kocuria-Kocuria_rosea	1.42
Bacteria-Actinobacteria-Actinobacteria-Actinomycetales-uncharacterized-uncharacterized-uncultured_bacterium	1.41
Bacteria-Firmicutes-Clostridia-Clostridiales-Ruminococcaceae-Faecalibacterium-uncultured_Faecalibacterium_sp.	1.40
Bacteria-Actinobacteria-Actinobacteria-Coriobacteriales-Coriobacteriaceae-uncharacterized-uncultured_bacterium	1.40
Bacteria-Actinobacteria-Actinobacteria-Actinomycetales-uncharacterized-uncharacterized-uncharacterized	1.37
Bacteria-Actinobacteria-Actinobacteria-Bifidobacteriales-Bifidobacteriaceae-Bifidobacterium-Bifidobacterium_breve	1.35
Bacteria-Proteobacteria-Gammaproteobacteria-Enterobacteriales-Enterobacteriaceae-Erwinia-Candidatus_Erwinia_dacicola	1.34
Bacteria-Firmicutes-Bacilli-Lactobacillales-Streptococcaceae-Streptococcus-Streptococcus_agalactiae	1.32
Bacteria-Proteobacteria-Gammaproteobacteria-Vibrionales-Vibrionaceae-Vibrio-Vibrio_scophthalmi	1.31
Bacteria-uncharacterized-uncharacterized-uncharacterized-uncharacterized-uncharacterized-uncultured_planctomycete	1.31
Bacteria-Cyanobacteria/Chloroplast-Chloroplast-uncharacterized-Chloroplast-Streptophyta-uncultured_Streptophyta_sp.	1.30
Bacteria-Proteobacteria-Gammaproteobacteria-Vibrionales-Vibrionaceae-Photobacterium-uncultured_Photobacterium_sp.	1.26
Bacteria-Actinobacteria-Actinobacteria-Bifidobacteriales-Bifidobacteriaceae-uncharacterized-uncultured_bacterium	1.26
Bacteria-Proteobacteria-Alphaproteobacteria-Rhodobacterales-Rhodobacteraceae-Roseovarius-uncharacterized	1.26
Bacteria-Firmicutes-Clostridia-Clostridiales-Lachnospiraceae-Ruminococcus2-uncultured_Ruminococcus2_sp.	1.25
Bacteria-Firmicutes-Bacilli-Bacillales-Staphylococcaceae-Staphylococcus-Staphylococcus_pasteuri	1.25
Bacteria-Actinobacteria-Actinobacteria-Actinomycetales-Corynebacteriaceae-Corynebacterium-Corynebacterium_sp.	1.25
Bacteria-Firmicutes-Bacilli-Bacillales-Staphylococcaceae-Staphylococcus-Staphylococcus_epidermidis	1.24
Bacteria-Proteobacteria-Gammaproteobacteria-uncharacterized-uncharacterized-uncharacterized-uncultured_gamma_proteobacterium	1.24
Bacteria-Actinobacteria-Actinobacteria-Bifidobacteriales-Bifidobacteriaceae-Bifidobacterium-Bifidobacterium_stellenboschense_(T)	1.23
Bacteria-Proteobacteria-Gammaproteobacteria-Alteromonadales-Alteromonadaceae-Alishewanella-uncultured_Alishewanella_sp.	1.22
Bacteria-Proteobacteria-Betaproteobacteria-Burkholderiales-Burkholderiaceae-Ralstonia-uncultured_Ralstonia_sp.	1.20
Bacteria-Proteobacteria-Alphaproteobacteria-Rhodobacterales-Rhodobacteraceae-uncharacterized-uncharacterized	1.19
Bacteria-Actinobacteria-Actinobacteria-Coriobacteriales-Coriobacteriaceae-Collinsella-Collinsella_aerofaciens	1.19
Bacteria-Actinobacteria-Actinobacteria-Actinomycetales-Corynebacteriaceae-Corynebacterium-Corynebacterium_variabile	1.18
Bacteria-Proteobacteria-Gammaproteobacteria-Vibrionales-Vibrionaceae-Vibrio-Vibrio_ichthyoenteri	1.17
Bacteria-Proteobacteria-Gammaproteobacteria-Enterobacteriales-Enterobacteriaceae-uncharacterized-Serratia_marcescens	1.17
Bacteria-Proteobacteria-Gammaproteobacteria-Enterobacteriales-Enterobacteriaceae-Enterobacter-uncultured_Enterobacter_sp.	1.16
Bacteria-Proteobacteria-Gammaproteobacteria-Vibrionales-Vibrionaceae-uncharacterized-Vibrio_harveyi	1.14
Bacteria-Proteobacteria-uncharacterized-uncharacterized-uncharacterized-uncharacterized-uncultured_bacterium	1.14
Bacteria-Proteobacteria-Gammaproteobacteria-Enterobacteriales-Enterobacteriaceae-Klebsiella-rhinoscleromatis	1.13
Bacteria-Firmicutes-Bacilli-Lactobacillales-uncharacterized-uncharacterized-Lactobacillus_sp.	1.11
Bacteria-Firmicutes-Clostridia-Clostridiales-Clostridiaceae 1-Proteiniclasticum-uncultured_Proteiniclasticum_sp.	1.11
Bacteria-Actinobacteria-Actinobacteria-Actinomycetales-uncharacterized-uncharacterized-uncultured_actinobacterium	1.09
Bacteria-Proteobacteria-Gammaproteobacteria-Vibrionales-Vibrionaceae-Photobacterium-Photobacterium_phosphoreum	1.09
Bacteria-Candidatus Saccharibacteria-uncharacterized-uncharacterized-uncharacterized-Saccharibacteria_genera_incertae_sedis-uncultured_Saccharibacteria_genera_incertae_sedis_sp.	1.06
Bacteria-Proteobacteria-Gammaproteobacteria-Vibrionales-Vibrionaceae-Photobacterium-mandapamensis	1.05
Bacteria-Firmicutes-Clostridia-Clostridiales-Lachnospiraceae-Fusicatenibacter-uncultured_Fusicatenibacter_sp.	1.05
Bacteria-Firmicutes-Bacilli-Bacillales-Staphylococcaceae-Staphylococcus-uncharacterized	1.05
Bacteria-Proteobacteria-Gammaproteobacteria-Enterobacteriales-Enterobacteriaceae-Klebsiella-Klebsiella_sp.	1.03
Bacteria-Proteobacteria-Gammaproteobacteria-uncharacterized-uncharacterized-uncharacterized-uncultured_bacterium	1.02
Bacteria-uncharacterized-uncharacterized-uncharacterized-uncharacterized-uncharacterized-uncultured_Eubacterium_sp.	1.01
Bacteria-Firmicutes-Erysipelotrichia-Erysipelotrichales-Erysipelotrichaceae-Erysipelotrichaceae_incertae_sedis-uncultured_Erysipelotrichaceae_incertae_sedis_sp.	1.01
Bacteria-Firmicutes-Bacilli-Lactobacillales-Carnobacteriaceae-uncharacterized-Lactobacillus_harbinensis	1.00
